# Supplementary material for: Enhanced reptile search optimization with convolutional autoencoder for soil nutrient classification model
Source: PeerJ. 2023 Apr 7;11:e15147. doi: 10.7717/peerj.15147 (PMC10084824; doi:10.7717/peerj.15147)
Supplement: Supplemental Information 1 [file peerj-11-15147-s001.csv]

Id	Nitrogen	Phosphorous	Potassium	Content of Nitrogen	Content of Phosphorous	Content of Potassium
1	3.67	2.45	2.99	Low	Low	High
2	3.99	2.51	2.89	Medium	Low	High
3	4.31	2.57	2.019	High	Low	Low
4	3.53	2.63	3.04	Low	Low	High
5	3.56	2.69	2.88	Low	Low	High
6	3.54	2.75	3.26	Low	Low	High
7	3.7	2.81	3.124	Low	Medium	High
8	3.88	2.87	2.79	Medium	Medium	Medium
9	3.23	2.48	2.089	Low	Low	Low
10	4	2.708	2.56	Medium	Low	Medium
11	3.89	2.53	2.5915	Medium	Low	Medium
12	4.22	2.98	2.877	High	Medium	High
13	4.1	2.7946	2.21	Medium	Low	Medium
14	3.6	2.8216	1.77	Low	Medium	Low
15	3.59	2.8486	1.18	Low	Medium	Low
16	3.76	2.8756	1.989	Low	Medium	Low
17	4.13	2.9026	2.3166	Medium	Medium	Medium
18	3.35	2.9296	1.614771429	Low	Medium	Low
19	3.65	2.9566	2.66	Low	Medium	Medium
20	4.6	2.9836	2.74	High	Medium	Medium
21	4.321	3.301	2.899	High	Medium	High
22	3.28	3.26	2.901	Low	Medium	High
23	4	2.455	2.220293692	Medium	Low	Medium
24	4.01	2.026	2.194426458	Medium	Low	Low
25	4.32	3.166	2.168559224	High	Medium	Low
26	3.2	3.11	2.14269199	Low	Medium	Low
27	3.98	3.56	2.116824756	Medium	High	Low
28	3.905225071	2.846	2.090957522	Medium	Medium	Low
29	3.910595645	2.76	2.065090288	Medium	Low	Low
30	3.915966219	2.933333333	2.039223054	Medium	Medium	Low
31	3.921336793	2.931466667	2.01335582	Medium	Medium	Low
32	3.926707367	2.9296	1.987488586	Medium	Medium	Low
33	3.932077941	2.927733333	1.961621352	Medium	Medium	Low
34	3.937448514	2.925866667	1.935754118	Medium	Medium	Low
35	3.942819088	2.924	1.909886884	Medium	Medium	Low
36	3.948189662	2.922133333	1.88401965	Medium	Medium	Low
37	3.953560236	2.920266667	1.858152416	Medium	Medium	Low
38	3.95893081	2.9184	1.832285182	Medium	Medium	Low
39	3.964301384	3.45	1.806417948	Medium	High	Low
40	3.969671958	3.87	1.780550714	Medium	High	Low
41	3.975042532	2.883	1.75468348	Medium	Medium	Low
42	3.980413105	3.5	1.728816246	Medium	High	Low
43	3.985783679	3.5	1.702949012	Medium	High	Low
44	3.991154253	3.4	1.677081778	Medium	High	Low
45	3.996524827	3.77	1.651214544	Medium	High	Low
46	4.001895401	3.572857143	1.62534731	Medium	High	Low
47	4.007265975	3.595607143	2.673	Medium	High	Medium
48	4.012636549	3.618357143	2.854	Medium	High	High
49	4.018007123	3.641107143	2.7288	Medium	High	Medium
50	4.023377696	3.663857143	2.146241126	Medium	High	Low
51	4.02874827	3.686607143	2.161831279	Medium	High	Low
52	4.034118844	3.709357143	2.177421431	Medium	High	Low
53	4.039489418	3.732107143	2.193011584	Medium	High	Low
54	4.044859992	3.754857143	2.208601737	Medium	High	Low
55	4.050230566	3.777607143	2.224191889	Medium	High	Medium
56	4.05560114	2.87	2.239782042	Medium	Medium	Medium
57	4.060971713	2.56	2.255372195	Medium	Low	Medium
58	4.066342287	2.4518	2.270962347	Medium	Low	Medium
59	4.071712861	2.509	2.2865525	Medium	Low	Medium
60	4.077083435	2.344	2.302142653	Medium	Low	Medium
61	4.082454009	2.938	2.317732805	Medium	Medium	Medium
62	4.087824583	2.789	2.333322958	Medium	Low	Medium
63	4.093195157	2.4539	2.348913111	Medium	Low	Medium
64	4.098565731	2.589064286	2.364503263	Medium	Low	Medium
65	4.103936304	2.583420238	2.380093416	Medium	Low	Medium
66	4.109306878	2.57777619	2.395683569	Medium	Low	Medium
67	4.114677452	2.572132143	2.411273721	Medium	Low	Medium
68	4.120048026	2.566488095	2.426863874	Medium	Low	Medium
69	4.1254186	2.560844048	2.442454027	Medium	Low	Medium
70	4.130789174	2.5552	2.458044179	Medium	Low	Medium
71	4.136159748	2.549555952	2.473634332	Medium	Low	Medium
72	4.141530322	2.543911905	2.489224485	Medium	Low	Medium
73	4.146900895	2.538267857	2.504814637	Medium	Low	Medium
74	4.152271469	2.53262381	2.52040479	Medium	Low	Medium
75	4.157642043	2.526979762	2.535994943	Medium	Low	Medium
76	4.163012617	2.521335714	2.551585095	Medium	Low	Medium
77	4.168383191	2.515691667	2.567175248	Medium	Low	Medium
78	4.173753765	2.510047619	2.582765401	Medium	Low	Medium
79	4.179124339	2.504403571	2.598355553	Medium	Low	Medium
80	4.184494912	2.498759524	2.613945706	Medium	Low	Medium
81	4.189865486	2.493115476	2.629535859	Medium	Low	Medium
82	4.19523606	2.487471429	2.645126011	Medium	Low	Medium
83	4.200606634	2.481827381	2.660716164	High	Low	Medium
84	4.205977208	2.476183333	2.676306317	High	Low	Medium
85	4.211347782	2.470539286	2.691896469	High	Low	Medium
86	4.216718356	2.464895238	2.707486622	High	Low	Medium
87	3.51	2.45925119	2.723076775	Low	Low	Medium
88	3.44	2.453607143	2.738666927	Low	Low	Medium
89	3.122	3.23	2.75425708	Low	Medium	Medium
90	3.65	3.11	2.769847233	Low	Medium	Medium
91	3.8345	2.67	2.785437385	Medium	Low	Medium
92	3.769	2.98	2.801027538	Low	Medium	High
93	3.8549	3.66	2.816617691	Medium	High	High
94	3.9408	4.015	2.832207843	Medium	High	High
95	4.0267	3.667	2.847797996	Medium	High	High
96	2.987	3.725	2.863388149	Low	High	High
97	3.016	2.835	2.878978301	Low	Medium	High
98	3.22	2.99	2.894568454	Low	Medium	High
99	3.876	2.904	2.910158607	Medium	Medium	High
100	3.9925	3	2.925748759	Medium	Medium	High
101	3.42	3.038	2.941338912	Low	Medium	High
102	3.89	3.1093	2.956929065	Medium	Medium	High
103	3.781	2.5601	2.972519217	Low	Low	High
104	3.8681	2.939840952	2.98810937	Medium	Medium	High
105	3.55	2.911542738	3.003699523	Low	Medium	High
106	3.8	2.883244524	3.019289675	Medium	Medium	High
107	3.9167	2.85494631	3.034879828	Medium	Medium	High
108	4.2567	2.826648095	1.67789	High	Medium	Low
109	4.561	2.798349881	2.97782	High	Low	High
110	4.881	2.770051667	3.0089	High	Low	High
111	4.5004	2.741753452	1.9918	High	Low	Low
112	4.3108	2.713455238	2.7713	High	Low	Medium
113	4.51626	2.685157024	2.6851	High	Low	Medium
114	3.8566	2.65685881	2.56658	Medium	Low	Medium
115	4.0026	2.628560595	2.788917143	Medium	Low	Medium
116	4.007927857	2.600262381	2.854739643	Medium	Low	High
117	3.929540714	3.5568	2.920562143	Medium	High	High
118	3.851153571	3.6017	2.986384643	Medium	High	High
119	4.5502	3.2816	2.9446	High	Medium	High
120	4.2355	3.78231881	2.05926	High	High	Low
121	4.8992	3.991210095	2.071278929	High	High	Low
122	4.211867111	2.6189	1.808709821	High	Low	Low
123	4.198602896	3.1022	1.614071429	Medium	Medium	Low
124	4.6698	3.89	2.207805728	High	High	Medium
125	4.9723	3.621596627	2.175430565	High	High	Low
126	4.8864	3.682520265	2.943055403	High	High	High
127	4.538145528	3.743443903	2.91068024	High	High	High
128	4.553550333	3.804367541	2.078305077	High	High	Low
129	4.568955137	3.865291179	2.045929915	High	High	Low
130	4.584359942	3.926214817	2.013554752	High	High	Low
131	4.599764747	2.7741	2.98117959	High	Low	High
132	4.615169551	2.645	1.948804427	High	Low	Low
133	4.630574356	2.90024	1.916429265	High	Medium	Low
134	4.645979161	3.0002	1.884054102	High	Medium	Low
135	4.661383965	3.2611	1.85167894	High	Medium	Low
136	4.67678877	3.1024	3.0111	High	Medium	High
137	4.692193575	3.306149333	3.1754	High	Medium	High
138	4.707598379	3.408713905	2.98118	High	High	High
139	4.723003184	3.511278476	3.07806	High	High	High
140	4.738407989	3.613843048	3.0631	High	High	High
141	4.753812793	2.8816	3.063766	High	Medium	High
142	4.769217598	2.9898	3.064432	High	Medium	High
143	3.8823	2.782	3.065098	Medium	Low	High
144	4.078169285	2.3381	3.065764	Medium	Low	High
145	3.913109609	2.2883	3.06643	Medium	Low	High
146	3.748049933	3.1124	3.067096	Medium	Medium	High
147	3.582990258	2.592593333	3.067762	Medium	Low	High
148	3.417930582	2.552753333	3.068428	Medium	Low	High
149	3.252870906	2.512913333	3.069094	Medium	Low	High
150	3.08781123	2.473073333	3.06976	Medium	Low	High
